# Supplementary material for: Unmasking the Determinants of Loss to Follow-Up in Pulmonary Tuberculosis: A Study in Selangor, Malaysia
Source: Trop Med Infect Dis. 2025 Aug 12;10(8):226. doi: 10.3390/tropicalmed10080226 (PMC12390508; doi:10.3390/tropicalmed10080226)
Supplement: Supplementary file 1 [file tropicalmed-10-00226-s001.zip]

Archive with 1 entries (1 files):
- tropicalmed-3670672-Supplementary file - Study questionnaire.pdf
